# Supplementary material for: Investigation of the threonine metabolism of Echinococcus multilocularis: The threonine dehydrogenase as a potential drug target in alveolar echinococcosis
Source: Int J Parasitol Drugs Drug Resist. 2025 Jan 18;27:100581. doi: 10.1016/j.ijpddr.2025.100581 (PMC11795093; doi:10.1016/j.ijpddr.2025.100581)
Supplement: Multimedia component 3 [file mmc3.zip]

Archive with 1 entries (1 files):
- ijpddr_100581_mmc3.txt
