# Supplementary material for: Investigation of the threonine metabolism of Echinococcus multilocularis: The threonine dehydrogenase as a potential drug target in alveolar echinococcosis
Source: Int J Parasitol Drugs Drug Resist. 2025 Jan 18;27:100581. doi: 10.1016/j.ijpddr.2025.100581 (PMC11795093; doi:10.1016/j.ijpddr.2025.100581)
Supplement: Multimedia component 8 [file mmc8.xlsx]

## Sheet: S3 Table
S3 Table. Labeling patterns of [U-13C]-L-Thr metabolites in E. multilocularis metacestode vesicles. E. multilocularis metacestode vesicles were cultured with 5 mM [U-13C]-L-Thr or unlabeled L-Thr for 24 hours at 37°C under a humid, microaerobic atmosphere (n=4). Labeled metabolites were detected in vesicle tissue (VT), vesicle fluid (VF), or medium without and with metacestode vesicles (CM and VM…
		labeling	VM	CM	VT	VF
L-Thr	[12C4]-L-Thr	13C0	2.5E+09 ± 1.2E+08 (95.3±0.1%)	3.2E+09 ± 6.0E+07 (95.4±0.1%)	1.6E+08 ± 1.2E+07 (95.8±0.1%)	7.3E+08 ± 5.4E+07 (95.6±0.1%)
		13C1	1.1E+08 ± 6.2E+06 (4.3±0%)	1.4E+08 ± 2.5E+06 (4.3±0%)	6.8E+06 ± 5.3E+05 (4.1±0%)	3.3E+07 ± 2.4E+06 (4.2±0%)
		13C2	1.3E+06 ± 1.9E+05 (0.1±0%)	1.7E+06 ± 9.6E+04 (0.1±0%)	0	2.4E+05 ± 7.5E+04 (0±0%)
		13C3	1.4E+04 ± 2.3E+04 (0±0%)	3.6E+04 ± 5.2E+04 (0±0%)	0	0
		13C4	7.0E+06 ± 3.4E+06 (0.3±0.1%)	5.5E+06 ± 4.7E+06 (0.2±0.1%)	8.1E+04 ± 6.4E+04 (0±0%)	9.8E+05 ± 6.4E+05 (0.1±0.1%)
	[12C4]-L-Thr	13C0	2.3E+07 ± 2.0E+06 (0.7±0.1%)	1.6E+07 ± 6.4E+05 (0.4±0%)	6.3E+06 ± 4.9E+05 (3.3±0.4%)	1.7E+07 ± 1.5E+06 (2.3±0%)
		13C1	3.8E+05 ± 6.7E+04 (0±0%)	2.8E+05 ± 4.2E+04 (0±0%)	5.3E+04 ± 1.0E+04 (0±0%)	2.2E+05 ± 2.4E+04 (0±0%)
		13C2	3.8E+06 ± 2.0E+05 (0.1±0%)	3.2E+06 ± 2.5E+05 (0.1±0%)	9.0E+05 ± 1.7E+05 (0.5±0.1%)	1.1E+06 ± 1.4E+05 (0.2±0%)
		13C3	1.2E+08 ± 3.9E+06 (3.4±0%)	1.5E+08 ± 4.5E+06 (3.4±0%)	6.1E+06 ± 1.1E+06 (3.2±0%)	2.5E+07 ± 2.7E+06 (3.4±0.1%)
		13C4	3.2E+09 ± 1.1E+08 (95.8±0.1%)	4.2E+09 ± 1.2E+08 (96.1±0%)	1.8E+08 ± 3.6E+07 (93±0.4%)	6.9E+08 ± 7.5E+07 (94.2±0.1%)
glycine	[12C4]-L-Thr	13C0	1.1E+07 ± 3.3E+05 (98.8 ± 0.1%)	6.8E+06 ± 3.0E+05 (99.4 ± 0.2%)	1.1E+07 ± 5.7E+05 (98.2 ± 0.1%)	2.9E+07 ± 1.8E+06 (98 ± 0.1%)
		13C1	1.4E+05 ± 7.1E+03 (1.2 ± 0.1%)	4.2E+04 ± 1.5E+04 (0.6 ± 0.2%)	2.1E+05 ± 2.3E+04 (1.8 ± 0.1%)	6.0E+05 ± 5.7E+04 (2 ± 0.1%)
		13C2	0	0	0	0
	[13C4]-L-Thr	13C0	9.3E+06 ± 4.0E+05 (70.9 ± 3.2%)	7.2E+06 ± 4.2E+05 (99.1 ± 0.3%)	6.0E+06 ± 1.3E+06 (55.8 ± 2.3%)	1.7E+07 ± 2.6E+06 (68.2 ± 2.2%)
		13C1	1.5E+05 ± 2.0E+04 (1.1 ± 0.1%)	5.5E+04 ± 2.3E+04 (0.7 ± 0.3%)	1.6E+05 ± 4.1E+04 (1.5 ± 0.2%)	4.3E+05 ± 8.7E+04 (1.7 ± 0.1%)
		13C2	3.7E+06 ± 7.5E+05 (28 ± 3.3%)	1.4E+04 ± 1.5E+04 (0.2 ± 0.2%)	4.5E+06 ± 8.1E+05 (42.7 ± 2.4%)	7.5E+06 ± 1.1E+06 (30.1 ± 2.3%)
aminoacetone	[12C4]-L-Thr	13C0	3.0E+06 ± 2.4E+05 (100 ± 0%)	9.1E+05 ± 5.8E+04 (99.3 ± 1.1%)	N.D.	N.D.
		13C1	0	0	N.D.	N.D.
		13C2	0	0	N.D.	N.D.
		13C3	0	6.8E+03 ± 1.2E+04 (0.7 ± 1.1%)	N.D.	N.D.
	[13C4]-L-Thr	13C0	9.3E+05 ± 5.9E+04 (35.4 ± 5.6%)	8.7E+05 ± 8.2E+04 (100 ± 0%)	N.D.	N.D.
		13C1	0	0	N.D.	N.D.
		13C2	0	0	N.D.	N.D.
		13C3	1.8E+06 ± 4.2E+05 (64.6 ± 5.6%)	0	N.D.	N.D.
