# Supplementary material for: Investigation of the threonine metabolism of Echinococcus multilocularis: The threonine dehydrogenase as a potential drug target in alveolar echinococcosis
Source: Int J Parasitol Drugs Drug Resist. 2025 Jan 18;27:100581. doi: 10.1016/j.ijpddr.2025.100581 (PMC11795093; doi:10.1016/j.ijpddr.2025.100581)
Supplement: Multimedia component 9 [file mmc9.xlsx]

## Sheet: S4 Table
S4 Table. Reciprocal blast of EmuJ_001093200 against coding sequences of reference organisms. Shown are significant hits against coding sequences of reference organisms (Caenorhabditis elegans, Danio rerio, Drosophila melanogaster, Homo sapiens and Mus musculus) with protein description, organism, max score, total score, query cover, E-values, identity and the accession numbers.
protein description	organism	max score	total score	query cover	E Value	identity [%]	accession number
serine dehydratase	Mus musculus	140	140	0.4	1e-34	34.32	AAL56988.1
serine dehydratase-like	Mus musculus	139	139	0.38	2e-34	34.36	NP_001371183.1
L-serine dehydratase/L-threonine deaminase	Mus musculus	134	134	0.37	5e-33	33.86	NP_663540.1
L-serine dehydratase/L-threonine deaminase isoform X1	Mus musculus	134	134	0.37	1e-32	33.86	XP_006530361.1
Chain A, Serine dehydratase-like	Homo sapiens	121	121	0.38	1e-28	34.55	2RKB_A
serine dehydratase-like	Homo sapiens	121	121	0.38	2e-28	34.55	NP_001291922.1
serine dehydratase-like isoform X1	Homo sapiens	121	121	0.38	2e-28	34.55	XP_016874252.1
Chain A, L-serine dehydratase/L-threonine deaminase	Homo sapiens	121	121	0.37	3e-28	34.16	4H27_A
L-serine dehydratase/L-threonine deaminase	Homo sapiens	114	114	0.37	3e-26	34.16	NP_006834.2
serine dehydratase, isoform CRA_b	Homo sapiens	116	116	0.37	4e-26	34.16	EAW98055.1
Chain A, L-serine dehydratase	Homo sapiens	114	114	0.37	8e-26	34.16	1P5J_A
serine dehydratase (EC 4.2.1.13)	Homo sapiens	113	113	0.37	8e-26	34.16	AAA36604.1
ELAV (embryonic lethal, abnormal vision, Drosophila)-like 4 (Hu antigen D), isoform CRA_c, partial	Mus musculus	108	108	0.16	1e-25	40	EDL30693.1
ELAV (embryonic lethal, abnormal vision, Drosophila)-like 4 (Hu antigen D), isoform CRA_b	Mus musculus	108	108	0.16	1e-25	40	EDL30692.1
ELAV (embryonic lethal, abnormal vision, Drosophila)-like 4 (Hu antigen D), isoform CRA_a	Mus musculus	108	108	0.16	1e-25	40	EDL30691.1
ELAV like RNA binding protein 2	Homo sapiens	108	108	0.18	2e-25	39.07	KAI2552282.1
ELAV-like protein 2 isoform X14	Homo sapiens	108	108	0.18	1e-24	39.07	XP_047278876.1
serine dehydratase-like isoform X2	Mus musculus	108	108	0.31	2e-24	34.72	XP_036021034.1
ELAV-like protein 2 isoform X13	Homo sapiens	108	108	0.18	2e-24	39.07	XP_047278874.1
ELAV-like protein 2 isoform X18	Mus musculus	109	109	0.18	2e-24	38.41	XP_036019621.1
ELAV (embryonic lethal, abnormal vision, Drosophila)-like 3 (Hu antigen C), isoform CRA_b	Mus musculus	105	105	0.17	7e-24	39.86	EDL25245.1
ELAV-like neuronal protein-3	Mus musculus	107	107	0.18	1e-23	39.07	AAK74152.1
ELAV-like protein 2 isoform 3	Mus musculus	107	107	0.18	1e-23	39.07	NP_997569.1
ELAV-like protein 2 isoform X11	Homo sapiens	107	107	0.18	1e-23	39.07	XP_047278872.1
ELAV-like protein 2 isoform j	Homo sapiens	107	107	0.18	2e-23	39.07	NP_001372623.1
ELAV-like protein 2 isoform b	Homo sapiens	107	107	0.18	2e-23	39.07	NP_001164666.1
Hel-N2	Homo sapiens	107	107	0.18	2e-23	39.07	AAA70417.1
ELAV-like neuronal protein-2	Mus musculus	107	107	0.18	2e-23	39.07	AAK74153.1
ELAV-like protein 2 isoform X17	Mus musculus	107	107	0.18	2e-23	39.07	XP_036019620.1
ELAV-like protein 2 isoform 7	Mus musculus	107	107	0.18	2e-23	39.07	NP_001361625.1
ELAV-like protein 2 isoform k	Homo sapiens	107	107	0.18	2e-23	38.41	NP_001372624.1
ELAV-like protein 2 isoform X13	Mus musculus	107	107	0.18	2e-23	39.07	XP_006502851.1
ELAV-like protein 2 isoform 2	Mus musculus	107	107	0.18	2e-23	39.07	NP_034616.1
ELAV-like protein 2 isoform X11	Mus musculus	107	107	0.18	2e-23	39.07	XP_006502850.1
ELAV-like protein 2 isoform m	Homo sapiens	107	107	0.18	2e-23	39.07	NP_001372625.1
ELAV-like protein 2 isoform h	Homo sapiens	107	107	0.18	2e-23	39.07	NP_001338395.1
ELAV-like protein 2 isoform 1	Mus musculus	107	107	0.18	2e-23	39.07	NP_997568.1
ELAV-like protein 2 isoform g	Homo sapiens	107	107	0.18	2e-23	38.41	NP_001338393.1
ELAV-like protein 2 isoform i	Homo sapiens	107	107	0.18	2e-23	39.07	NP_001338396.1
ELAV-like protein 2 isoform 6	Mus musculus	107	107	0.18	2e-23	39.07	NP_001344117.1
ELAV (embryonic lethal, abnormal vision, Drosophila)-like 2 (Hu antigen B) variant, partial	Homo sapiens	107	107	0.18	2e-23	39.07	BAD92531.1
ELAV-like protein 2 isoform 4	Mus musculus	107	107	0.18	2e-23	39.07	NP_001171354.1
ELAV-like protein 2 isoform a	Homo sapiens	107	107	0.18	2e-23	39.07	NP_001338401.1
ELAV-like protein 2 isoform X5	Homo sapiens	107	107	0.18	2e-23	39.07	XP_047278868.1
ELAV-like neuronal protein 1	Homo sapiens	107	107	0.18	2e-23	39.07	AAA69698.1
ELAV-like protein 2 isoform X9	Mus musculus	107	107	0.18	3e-23	39.07	XP_017175478.1
ELAV-like protein 2 isoform c	Homo sapiens	107	107	0.18	3e-23	39.07	NP_001338384.1
ELAV-like protein 2 isoform 5	Mus musculus	107	107	0.18	3e-23	39.07	NP_001334078.1
ELAV-like protein 2 isoform e	Homo sapiens	107	107	0.18	3e-23	39.07	NP_001338389.1
ELAV-like protein 2 isoform d	Homo sapiens	107	107	0.18	3e-23	39.07	NP_001338385.1
ELAV-like protein 2 isoform X10	Homo sapiens	106	106	0.18	3e-23	39.07	XP_047278871.1
ELAV-like protein 2 isoform f	Homo sapiens	107	107	0.18	3e-23	39.07	NP_001338391.1
ELAV-like protein 2 isoform X8	Homo sapiens	106	106	0.18	3e-23	39.07	XP_047278870.1
ELAV like RNA binding protein 4	Homo sapiens	106	106	0.16	3e-23	40	KAI2517050.1
RNA binding protein Elavl4	Mus musculus	106	106	0.16	4e-23	40	AAC40080.1
ELAV (embryonic lethal, abnormal vision, Drosophila)-like 4 (Hu antigen D), isoform CRA_c, partial	Homo sapiens	106	106	0.16	4e-23	40	EAX06843.1
ELAV-like protein 2 isoform X4	Homo sapiens	107	107	0.18	4e-23	39.07	XP_047278867.1
ELAV-like protein 4 isoform 8	Homo sapiens	106	106	0.16	4e-23	40	NP_001311138.1
ELAV-like protein 2 isoform X9	Homo sapiens	106	106	0.18	4e-23	39.07	XP_016869904.1
ELAV-like protein 4 isoform 14	Homo sapiens	106	106	0.16	4e-23	40	NP_001397716.1
ELAV-like protein 4 isoform k	Mus musculus	106	106	0.16	4e-23	40	NP_001408087.1
ELAV-like protein 4 isoform c	Mus musculus	106	106	0.16	4e-23	40	NP_001156869.1
ELAV-like protein 4 isoform e	Mus musculus	106	106	0.16	4e-23	40	NP_001408082.1
ELAV-like protein 2 isoform X6	Homo sapiens	106	106	0.18	4e-23	39.07	XP_011516080.2
ELAV-like protein 4 isoform m	Mus musculus	106	106	0.16	4e-23	40	NP_001408088.1
ELAV-like protein 2 isoform X3	Homo sapiens	107	107	0.18	5e-23	39.07	XP_047278866.1
ELAVL4 protein	Homo sapiens	106	152	0.16	5e-23	40	AAH36071.1
ELAV-like protein 4 isoform e	Mus musculus	106	106	0.16	5e-23	40	NP_001334107.1
ELAV-like protein 2 isoform X2	Homo sapiens	107	107	0.18	5e-23	39.07	XP_047278865.1
ELAV-like protein 2 isoform X1	Homo sapiens	107	107	0.18	5e-23	39.07	XP_047278864.1
ELAV-like protein 4 isoform u	Mus musculus	106	106	0.16	5e-23	40	NP_001408097.1
ELAV-like protein 4 isoform 2	Homo sapiens	106	106	0.16	5e-23	40	NP_001138246.1
ELAV-like protein 4 isoform 13	Homo sapiens	106	106	0.16	5e-23	40	NP_001311141.1
ELAV-like protein 4 isoform X8	Homo sapiens	106	106	0.16	5e-23	40	XP_024309593.1
ELAV-like protein 4 isoform 5	Homo sapiens	106	106	0.16	5e-23	40	NP_001138249.1
ELAV-like protein 4 isoform f	Mus musculus	105	105	0.16	5e-23	40	NP_001344119.1
ELAV-like protein 4 isoform e	Mus musculus	106	106	0.16	5e-23	40	NP_001408083.1
ELAV-like protein 4 isoform 4	Homo sapiens	106	106	0.16	5e-23	40	NP_001138248.1
unnamed protein product	Homo sapiens	105	105	0.16	5e-23	40	BAH12876.1
ELAV like RNA binding protein 1	Homo sapiens	100	100	0.16	5e-23	37.86	KAI2588406.1
ELAV-like protein 4 isoform 10	Homo sapiens	105	105	0.16	5e-23	40	NP_001311144.1
ELAV-like protein 4 isoform t	Mus musculus	106	106	0.16	5e-23	40	NP_001408096.1
