# Supplementary material for: Investigation of the threonine metabolism of Echinococcus multilocularis: The threonine dehydrogenase as a potential drug target in alveolar echinococcosis
Source: Int J Parasitol Drugs Drug Resist. 2025 Jan 18;27:100581. doi: 10.1016/j.ijpddr.2025.100581 (PMC11795093; doi:10.1016/j.ijpddr.2025.100581)
Supplement: Multimedia component 10 [file mmc10.xlsx]

## Sheet: S5 Table
S5 Table. Reciprocal blast of EmuJ_000511900 against coding sequences of reference organisms. Shown are significant hits against coding sequences of reference organisms (Caenorhabditis elegans, Danio rerio, Drosophila melanogaster, Homo sapiens and Mus musculus) with protein description, organism, max score, total score, query cover, E-values, identity and the accession numbers.
protein description	organism	max score	total score	query cover	E Value	identity [%]	accession number
uncharacterized protein Dmel_CG5955	Drosophila melanogaster	382	382	0.86	7e-131	57.01	NP_649230.1
Chain A, L-threonine 3-dehydrogenase, mitochondrial	Mus musculus	362	362	0.9	2e-123	55.05	4YR9_A
L-threonine 3-dehydrogenase, mitochondrial precursor	Mus musculus	363	363	0.89	2e-123	55.21	NP_067455.5
Chain A, L-threonine 3-dehydrogenase, mitochondrial	Mus musculus	361	361	0.9	4e-123	54.74	4YRB_A
L-threonine dehydrogenase	Danio rerio	362	362	0.95	9e-123	53.74	NP_998410.1
L-threonine dehydrogenase	Mus musculus	360	360	0.89	4e-122	54.6	AAH58860.1
L-threonine 3-dehydrogenase	Mus musculus	357	357	0.89	8e-121	54.6	AAF61395.2
L-threonine dehydrogenase 2	Danio rerio	337	337	0.88	3e-113	52.94	NP_001092887.1
NAD-dependent epimerase/dehydratase domain-containing protein	Caenorhabditis elegans	321	321	0.88	8e-107	48.76	NP_504433.2
RecName: Full=Inactive L-threonine 3-dehydrogenase, mitochondrial; AltName: Full=Short chain dehydrogenase/reductase family 14E member 1 pseudogene; Flags: Precursor	Homo sapiens	209	209	0.45	9e-65	61.21	Q8IZJ6.1
hypothetical protein	Homo sapiens	209	209	0.45	1e-64	61.21	CAC82738.1
hCG19399, isoform CRA_a	Homo sapiens	132	132	0.45	1e-35	44.24	EAW65611.1
unnamed protein product	Homo sapiens	129	129	0.45	1e-34	43.64	BAB71562.1
hCG19399, isoform CRA_c	Homo sapiens	127	127	0.41	3e-34	47.02	EAW65614.1
L-threonine 3-dehydrogenase	Homo sapiens	124	124	0.41	3e-33	46.36	AAM50037.1
