# Supplementary material for: Investigation of the threonine metabolism of Echinococcus multilocularis: The threonine dehydrogenase as a potential drug target in alveolar echinococcosis
Source: Int J Parasitol Drugs Drug Resist. 2025 Jan 18;27:100581. doi: 10.1016/j.ijpddr.2025.100581 (PMC11795093; doi:10.1016/j.ijpddr.2025.100581)
Supplement: Multimedia component 11 [file mmc11.xlsx]

## Sheet: S6 Table
S6 Table. Reciprocal blast of EmuJ_000107200 against coding sequences of reference organisms. Shown are significant hits against coding sequences of reference organisms (Caenorhabditis elegans, Danio rerio, Drosophila melanogaster, Homo sapiens and Mus musculus) with protein description, organism, max score, total score, query cover, E-values, identity and the accession numbers.
protein description	organism	max score	total score	query cover	E Value	identity [%]	accession number
glycine C-acetyltransferase	Drosophila melanogaster	546	546	0.95	0	64.5	NP_648509.1
2-amino-3-ketobutyrate coenzyme A ligase, mitochondrial isoform a	Mus musculus	532	532	0.94	0	64.48	NP_038875.3
2-amino-3-ketobutyrate coenzyme A ligase, mitochondrial isoform 2 precursor	Homo sapiens	531	531	0.95	0	63.79	NP_055106.1
unnamed protein product	Mus musculus	530	530	0.94	0	64.23	BAB28673.1
2-amino-3-ketobutyrate coenzyme A ligase, mitochondrial isoform X8	Homo sapiens	529	529	0.95	0	63.79	XP_054181286.1
unnamed protein product	Homo sapiens	527	527	0.95	0	63.55	BAF82782.1
Glycine C-acetyltransferase (2-amino-3-ketobutyrate coenzyme A ligase)	Homo sapiens	526	526	0.95	0	63.55	AAH14457.1
2-amino-3-ketobutyrate coenzyme A ligase, mitochondrial isoform X7	Homo sapiens	522	522	0.95	0	61.67	XP_005261468.1
2-amino-3-ketobutyrate coenzyme A ligase, mitochondrial isoform X7	Homo sapiens	520	520	0.95	0	61.67	XP_054181285.1
glycine C-acetyltransferase	Homo sapiens	516	516	0.95	0	59.95	KAI4002914.1
2-amino-3-ketobutyrate coenzyme A ligase, mitochondrial isoform 1 precursor	Homo sapiens	516	516	0.95	0	59.95	NP_001165161.1
2-amino-3-ketobutyrate coenzyme A ligase, mitochondrial	Danio rerio	514	514	0.93	0	64.97	NP_001166025.1
Gcat protein	Danio rerio	514	514	0.93	2e-180	64.97	AAH67644.1
2-amino-3-ketobutyrate coenzyme A ligase, mitochondrial isoform X6	Homo sapiens	513	513	0.95	2e-180	59.95	XP_054181284.1
Gcat protein	Danio rerio	512	512	0.93	7e-180	64.72	AAH56328.1
Aminotransferase class I/classII domain-containing protein	Caenorhabditis elegans	509	509	0.95	2e-179	62.38	NP_501991.3
2-amino-3-ketobutyrate coenzyme A ligase, mitochondrial isoform X5	Homo sapiens	507	507	0.95	9e-178	58.07	XP_005261466.1
glycine C-acetyltransferase (2-amino-3-ketobutyrate-coenzyme A ligase), isoform CRA_c	Mus musculus	504	504	0.94	3e-177	61.96	EDL04682.1
2-amino-3-ketobutyrate coenzyme A ligase, mitochondrial isoform X5	Homo sapiens	504	504	0.95	9e-177	58.07	XP_054181283.1
2-amino-3-ketobutyrate coenzyme A ligase, mitochondrial isoform b	Mus musculus	468	468	0.87	1e-163	61.14	NP_001155184.1
2-amino-3-ketobutyrate coenzyme A ligase, mitochondrial isoform X4	Homo sapiens	365	539	0.95	2e-121	65.45	XP_047297172.1
2-amino-3-ketobutyrate coenzyme A ligase, mitochondrial isoform X4	Homo sapiens	365	536	0.95	2e-121	65.45	XP_054181282.1
2-amino-3-ketobutyrate coenzyme A ligase, mitochondrial isoform X2	Homo sapiens	364	521	0.95	8e-121	65.45	XP_054181280.1
2-amino-3-ketobutyrate coenzyme A ligase, mitochondrial isoform X2	Homo sapiens	364	523	0.95	8e-121	65.45	XP_016884164.1
2-amino-3-ketobutyrate coenzyme A ligase, mitochondrial isoform X3	Homo sapiens	355	527	0.95	1e-117	62.28	XP_054181281.1
2-amino-3-ketobutyrate coenzyme A ligase, mitochondrial isoform X3	Homo sapiens	355	529	0.95	1e-117	62.28	XP_016884165.1
2-amino-3-ketobutyrate coenzyme A ligase, mitochondrial isoform X1	Homo sapiens	355	515	0.95	3e-117	62.28	XP_016884163.1
2-amino-3-ketobutyrate coenzyme A ligase, mitochondrial isoform X1	Homo sapiens	355	513	0.95	3e-117	62.28	XP_054181279.1
2-amino-3-ketobutyrate coenzyme A ligase, mitochondrial isoform X10	Homo sapiens	303	303	0.55	6e-101	64.53	XP_024307951.1
RE16411p	Drosophila melanogaster	298	298	0.52	8e-99	63.93	AAL90327.1
2-amino-3-ketobutyrate coenzyme A ligase, mitochondrial isoform X9	Homo sapiens	294	294	0.55	6e-97	60.89	XP_011528325.1
hCG2028877, isoform CRA_a	Homo sapiens	278	278	0.65	4e-90	53.07	EAW80829.1
unnamed protein product	Homo sapiens	246	246	0.46	3e-78	54.71	BAC85552.1
Alas2 protein	Mus musculus	239	239	0.83	2e-73	38.06	AAH24575.1
5-aminolevulinate synthase, erythroid-specific, mitochondrial isoform h	Mus musculus	238	238	0.83	4e-72	37.78	NP_001396406.1
unnamed protein product	Mus musculus	240	240	0.83	4e-72	38.33	BAE38108.1
5-aminolevulinate synthase, erythroid-specific, mitochondrial isoform g	Mus musculus	238	238	0.83	7e-72	37.78	NP_001396405.1
