# Supplementary material for: Investigation of the threonine metabolism of Echinococcus multilocularis: The threonine dehydrogenase as a potential drug target in alveolar echinococcosis
Source: Int J Parasitol Drugs Drug Resist. 2025 Jan 18;27:100581. doi: 10.1016/j.ijpddr.2025.100581 (PMC11795093; doi:10.1016/j.ijpddr.2025.100581)
Supplement: Multimedia component 12 [file mmc12.xlsx]

## Sheet: S7 Table
S7 Table. Blast of TDH protein sequences of reference organisms against Echinococcus granulosus s.s. protein database PRJEB121. Shown are the accession numbers of TDH sequences of reference organisms (Caenorhabditis elegans, Danio rerio, Drosophila melanogaster, Homo sapiens and Mus musculus). Shown are sequences that produced a significant alignment with the corresponding E-values.
Gene	organism	accession number	sequences producing significant alignments	E Value
TDH	Caenorhabditis elegans	Q22945	EgrG_000511900	2e-61
	Danio rerio	Q6P3J8	EgrG_000511900	1e-103
	Drosophila melanogaster	Q9VPE8	EgrG_000511900	2e-70
	Homo sapiens	pseudogene	not tested	NA
	Mus musculus	Q8K3F7	EgrG_000511900	4e-105
