# Supplementary material for: Investigation of the threonine metabolism of Echinococcus multilocularis: The threonine dehydrogenase as a potential drug target in alveolar echinococcosis
Source: Int J Parasitol Drugs Drug Resist. 2025 Jan 18;27:100581. doi: 10.1016/j.ijpddr.2025.100581 (PMC11795093; doi:10.1016/j.ijpddr.2025.100581)
Supplement: Multimedia component 13 [file mmc13.xlsx]

## Sheet: S8 Table
Supplementary Table 8: Reciprocal blast of EgrG_000511900 against coding sequences of reference organisms. Shown are significant hits against coding sequences of the reference organisms (Caenorhabditis elegans, Danio rerio, Drosophila melanogaster and Mus musculus) with protein description, organism, max score, total score, query cover, E-values, identity and the accession numbers.
protein description	organism	max score	total score	query cover	E Value	identity [%]	accession number
uncharacterized protein Dmel_CG5955	Drosophila melanogaster	379	379	0.8	1e-128	52.65	NP_649230.1
L-threonine dehydrogenase	Danio rerio	359	359	0.77	6e-121	55.12	NP_998410.1
L-threonine 3-dehydrogenase, mitochondrial precursor	Mus musculus	358	358	0.75	1e-120	54.6	NP_067455.5
Chain A, L-threonine 3-dehydrogenase, mitochondrial	Mus musculus	356	356	0.76	2e-120	54.13	4YR9_A
Chain A, L-threonine 3-dehydrogenase, mitochondrial	Mus musculus	355	355	0.76	6e-120	54.13	4YRB_A
L-threonine dehydrogenase	Mus musculus	354	354	0.75	4e-119	53.99	AAH58860.1
L-threonine 3-dehydrogenase	Mus musculus	351	351	0.75	7e-118	53.99	AAF61395.2
L-threonine dehydrogenase 2	Danio rerio	335	335	0.75	1e-111	52.94	NP_001092887.1
NAD-dependent epimerase/dehydratase domain-containing protein	Caenorhabditis elegans	319	319	0.75	2e-105	48.76	NP_504433.2
